# Supplementary material for: Dieckol and Its Derivatives as Potential Inhibitors of SARS-CoV-2 Spike Protein (UK Strain: VUI 202012/01): A Computational Study
Source: Mar Drugs. 2021 Apr 25;19(5):242. doi: 10.3390/md19050242 (PMC8145291; doi:10.3390/md19050242)
Supplement: Supplementary file 1 [file marinedrugs-19-00242-s001.zip]

Archive with 1 entries (1 files):
- marinedrugs-1136800-supplementary.pdf
